# Supplementary material for: Transposable elements potentiate radiotherapy-induced cellular immune reactions via RIG-I-mediated virus-sensing pathways
Source: Commun Biol. 2023 Aug 5;6:818. doi: 10.1038/s42003-023-05080-x (PMC10404237; doi:10.1038/s42003-023-05080-x)
Supplement: Supplementary file 4 — Supplementary Data 1 [file 42003_2023_5080_MOESM4_ESM.xlsx]

## Sheet: Figure 1b
	NIR					8 Gy
time post IR	R1	R2	R3	Mean	SD	R1	R2	R3	Mean	SD	p value (t test)
0 h	10997.3	10997.3	1246.53	7747.04	5629.6	N/A	N/A	1311.19	1311.19	N/A	N/A
48 h	1.80619e+06	2.03394e+06	2.11451e+06	1.98488e+06	159906	2.88251e+06	3.74319e+06	4.91424e+06	3.84665e+06	1.01981e+06	0.0329698
96 h	1.81515e+06	2.43802e+06	3.07232e+06	2.44183e+06	628592	1.65506e+07	1.02223e+07	8.38293e+06	1.17186e+07	4.28447e+06	0.0406789
7 days	975209	3.89274e+06	5.035e+06	3.30098e+06	2.09359e+06	1.37916e+07	1.30112e+07	1.15018e+07	1.27682e+07	1.1641e+06	0.017903
11 days	1.55709e+06	2.05626e+06	3.9213e+06	2.51155e+06	1.24613e+06	6.95364e+06	9.88932e+06	5.56474e+06	7.46923e+06	2.20791e+06	0.0552183
0 h	10997.3	N/A
0 h	10997.3	N/A
0 h	1246.53	1311.19
48 h	1.80619e+06	2.88251e+06
48 h	2.03394e+06	3.74319e+06
48 h	2.11451e+06	4.91424e+06
96 h	1.81515e+06	1.65506e+07
96 h	2.43802e+06	1.02223e+07
96 h	3.07232e+06	8.38293e+06
7 days	975209	1.37916e+07
7 days	3.89274e+06	1.30112e+07
7 days	5.035e+06	1.15018e+07
11 days	1.55709e+06	6.95364e+06
11 days	2.05626e+06	9.88932e+06
11 days	3.9213e+06	5.56474e+06

## Sheet: Figure 1f
#	Uniprot Ac.	Unique Peptide (Y/N)	UNIPROT	Master protein name	SYMBOL	Sequence position Start	Sequence position Stop	Sequence	Modifications (in peptide)	phospholyration site (in protein)	Modifications (in protein)	A549_NIR	A549_8Gy_48h	Fold Change
455	sp|Q9Y6K5|OAS3_HUMAN	Y	Q9Y6K5	2'-5'-oligoadenylate synthase 3	OAS3	379	414	AGSKPPSCPAPGPTGAASIVPSVPGMALDLSQIPTK	18 Phosphorylation on S,8 Carbamidomethylation	396	396 Phosphorylation on S	1238675	2646392	2.13647
2308	sp|P54725|RD23A_HUMAN	Y	P54725	UV excision repair protein RAD23 homolog A	RAD23A	120	149	EDKSPSEESAPTTSPESVSGSVPSSGSSGR	4 Phosphorylation on S	123	123 Phosphorylation on S	125611	258643	2.05908
2616	sp|Q7Z434|MAVS_HUMAN	Y	Q7Z434	Mitochondrial antiviral-signaling protein	MAVS	135	167	EKEPSYPMPVQETQAPESPGENSEQALQTLSPR	18 Phosphorylation on S	152	152 Phosphorylation on S	2937344	9827544	3.34572
3196	sp|Q9BYX4|IFIH1_HUMAN	Y	Q9BYX4	Interferon-induced helicase C domain-containing protein 1	IFIH1	638	668	FAVIEDDSDEGGDDEYCDGDEDEDDLKKPLK	17 Carbamidomethylation,8 Phosphorylation on S	645	645 Phosphorylation on S	9264752	41437227	4.47257
3372	sp|O00571|DDX3X_HUMAN,sp|O15523|DDX3Y_HUMAN	N	O00571	ATP-dependent RNA helicase DDX3X	DDX3X	593	600	FSGGFGAR	2 Phosphorylation on S	594	594 Phosphorylation on S	17701148	7791534	0.440171
6408	sp|O95793|STAU1_HUMAN	Y	O95793	Double-stranded RNA-binding protein Staufen homolog 1	STAU1	169	183	LEVNGRESEEENLNK	8 Phosphorylation on S	176	176 Phosphorylation on S	1646772	9059011	5.50107
8932	sp|P55072|TERA_HUMAN	Y	P55072	Transitional endoplasmic reticulum ATPase	VCP	191	210	REDEEESLNEVGYDDIGGCR	7 Phosphorylation on S,19 Carbamidomethylation	197	197 Phosphorylation on S	2481139	9429667	3.80054
12675	sp|O00571|DDX3X_HUMAN	Y	O00571	ATP-dependent RNA helicase DDX3X	DDX3X	82	88	SSFFSDR	1 Phosphorylation on S	82	82 Phosphorylation on S	34220596	64423394	1.88259
12676	sp|O00571|DDX3X_HUMAN	Y	O00571	ATP-dependent RNA helicase DDX3X	DDX3X	82	88	SSFFSDR	2 Phosphorylation on S	83	83 Phosphorylation on S	33929652	64206117	1.89233
12677	sp|O00571|DDX3X_HUMAN	Y	O00571	ATP-dependent RNA helicase DDX3X	DDX3X	82	93	SSFFSDRGSGSR	9 Phosphorylation on S	90	90 Phosphorylation on S	64974360	108808636	1.67464
12907	sp|O00571|DDX3X_HUMAN	Y	O00571	ATP-dependent RNA helicase DDX3X	DDX3X	590	600	SSRFSGGFGAR	2 Phosphorylation on S	591	591 Phosphorylation on S	1064583	357292	0.335617
15606	sp|O00571|DDX3X_HUMAN	Y	O00571	ATP-dependent RNA helicase DDX3X	DDX3X	127	145	WCDKSDEDDWSKPLPPSER	2 Carbamidomethylation,5 Phosphorylation on S	131	131 Phosphorylation on S	372912	434498	1.16515
15974	sp|O00571|DDX3X_HUMAN	Y	O00571	ATP-dependent RNA helicase DDX3X	DDX3X	80	88	GKSSFFSDR	3 Phosphorylation on S	82	82 Phosphorylation on S	0	3628646	/
15975	sp|O00571|DDX3X_HUMAN	Y	O00571	ATP-dependent RNA helicase DDX3X	DDX3X	100	110	GRSDYDGIGSR	3 Phosphorylation on S	102	102 Phosphorylation on S	0	168396	/

## Sheet: Figure 2b
	NIR					IR
Luminance	R1	R2	R3	Mean	SD	R1	R2	R3	Mean	SD	p value(t.test)
Mean	31606	31962	33563	/	/	74243	62420	55868	/	/	/
SD	35104	59461	50955	/	/	97144	74312	67604	/	/	/
Total luminance	604860	321900	739025	/	/	2940394	3306963	3456247	/	/	/
cell count	35	19	53	/	/	38	39	57	/	/	/
Total luminance/cell count	17281.7	16942.1	13943.9	16055.9	1836.93	77378.8	84793.9	60635.9	74269.5	12375.5	0.000643646
x axis	0.78	0.78	0.78			1.22	1.22	1.22

## Sheet: Figure 2d
	TPM
	NIR	IR day 4	IR day 7
LTR21B	2.15025	5.14179	0.723354
MER57F	3.49016	6.62145	11.8184
LTR27D	0.321891	3.72085	2.14723
HERV9N-int	0.569283	6.56449	7.67747
MER101B	1.37518	9.34347	8.53292
LTR45	0.620778	4.11058	2.79858
LTR72B	1.73437	11.3833	8.94276
LTR19C	0.747127	4.81097	1.21054

## Sheet: Figure 3b
	Percentage
	RIP				Input
	IR.1_RIP	IR.2_RIP	IR.3_RIP	Mean	IR.1_input	IR.2_input	IR.3_input	Mean
DNA	0.908837	4.11024	4.74734	3.25547	0.278919	0.486519	0.272918	0.346118
LINE	5.01696	21.8315	24.2249	17.0245	3.04505	5.53089	2.47197	3.68263
Low_complexity	0.010404	0.0535934	0.0402756	0.0347577	0.0153775	0.0284004	0.0149362	0.0195714
LTR	80.1586	38.3438	34.5547	51.019	2.64247	4.05185	2.67746	3.12393
RC	0.000371572	0	0.00571017	0.00202725	0.000720945	0.00193732	0.00052518	0.00106115
Retroposon	0.105896	0.169356	0.162701	0.145984	0.0312333	0.0404505	0.0318066	0.0344968
RNA	0.000318808	0.00528697	0.0702307	0.0252788	11.0311	7.38985	6.26428	8.22841
Satellite	0.750203	1.17092	1.43856	1.11989	0.231296	0.508629	0.131631	0.290519
scRNA	0	0	0	0	0.00841812	0.00714137	0.00350471	0.00635474
Simple_repeat	8.25104	18.6878	17.3911	14.7766	0.12408	0.263156	0.0592586	0.148832
SINE	3.75929	12.8151	14.1959	10.2568	2.60265	3.26441	2.01137	2.62614
snRNA	0.0326983	0.333168	0.319832	0.228566	1.66049	1.34776	0.457761	1.15534
srpRNA	1.00537	2.47918	2.84876	2.1111	78.3265	77.0783	85.6021	80.3356
tRNA	0	0	0	0	0.00173294	0.000730865	0.000525501	0.000996435
sum	100	100	100	100	100	100	100	100

## Sheet: Figure 3c
	RIG-I enrichment					x axis
	IR.1	IR.2	IR.3	Mean	SD
LTR	33.0217	11.6076	15.6135	20.0809	11.3846	1	1	1
DNA	3.54706	10.3626	21.0443	11.6513	8.8195	2	2	2
Satellite	3.53077	2.82375	13.2216	6.52538	5.80989	3	3	3
LINE	1.79352	4.8416	11.8559	6.16368	5.15983	4	4	4
Retroposon	3.69083	5.13543	6.18854	5.00493	1.25396	5	5	5
SINE	1.57235	4.81525	8.53862	4.97541	3.48589	6	6	6
RC	0.561048	0	13.154	4.57167	7.43778	7	7	7
Low_complexity	0.736503	2.31466	3.26226	2.10447	1.27593	8	8	8
snRNA	0.0214362	0.303216	0.845276	0.389976	0.418716	9	9	9
srpRNA	0.0139726	0.0394527	0.0402612	0.0312288	0.0149498	10	10	10
RNA	3.14608e-05	0.000877549	0.0135635	0.00482417	0.0075803	11	11	11
scRNA	0	0	0	0	0	12	12	12
tRNA	0	0	0	0	0	13	13	13
RIG-I enrichment = RIP proportion/INPUT proportion (pair)

## Sheet: Figure 3d
20220211-0216_A549_Dual NF-kB-SEAP,IRF-Lucia luciferase reporter Assay
Fri	Day-2	cell preparation				1	2	3	4	5	6	7	8	9	10	11	12
Sun	Day-0	Transfection			A
Mon	Day1	reporter assay(24hr after TF)			B		RPMI	0ng/mL	0.1	1	10	100	5'-pppRNA
Tue	Day2	reporter assay(48hr after TF)			C
Wed	Day3	reporter assay(72hr after TF)			D
					E		RPMI	0ng/mL	0.1	1	10	100	5'-pppRNA
					F
2/11	Day-2	cell preparation	2.5x10^3cells/100uL/well		G
	1	A549_Dual parental(WT)			H
2/13	Day0	medium change 200uL→ Transfection
			x1			1	2	3	4	5	6	7	8	9	10	11	12
		LTR21B	0.02~20ng		A
		FuGENE-HD	0.06uL		B		RPMI	0ng/mL	0.1	1	10	100	5'-pppRNA
		opti-MEM	up to 10uL		C
			10uL		D
	1	0ng/mL			E
	2	0.1ng/mL			F
	3	1ng/mL			G
	4	10ng/mL			H
	5	100ng/mL
	6	5'-pppRNA	100ng/mL
2/14,15,16	Day1,2,3	・supernant
		→QUANTI-Luc Gold 20uL	N=1
		→QUANTI-Blue 20uL
		・Cell
		plate(medium 160uL) + Alama-Blue 16uL → cell viability assay
20220214_LTR21B_transfection_24h
QL	24	165	191	236	189	310	284
	47	213	165	260	260	378	71		LTR21B	average	/0ng/mL			ttest	<0.05
	24	215	165	215	260	307	48		0	1.97836	1		0 vs 0.1	0.136322	-
									0.1	1.45495	0.735432		0 vs 1	0.474459	-
AB	-2175	-12671	26295	17997	-36275	-163	-58697		1	2.24187	1.1332		0 vs 10	0.612041	-
	80734603	270827923	284445363	290093171	314044083	202550147	186807059		10	2.21594	1.12009		0 vs 100	0.00978452	*
	80579803	224406611	339281683	242432851	247954867	214427043	6736		100	3.85719	1.94969
	76121459	266296275	283471443	270472915	260136499	232713219	-43317		5'ppp-RNA	3.81397	1.92784
QL/AB										stdev	/0ng/mL
	2.9727e-07	6.09243e-07	6.71482e-07	8.13532e-07	6.01826e-07	1.53049e-06	1.52029e-06		0	0.428338	0.216511
	5.83273e-07	9.4917e-07	4.86322e-07	1.07246e-06	1.04858e-06	1.76284e-06	0.0105404		0.1	0.232303	0.117422
	3.15286e-07	8.07371e-07	5.82069e-07	7.94904e-07	9.99475e-07	1.31922e-06	-0.00110811		1	0.389229	0.196743
									10	0.614613	0.310667
medium ave									100	0.556665	0.281377
	3.9861e-07								5'ppp-RNA
QL/AB/medium ave
		1.52842	1.68456	2.04092	1.50981	3.83956	3.81397
		2.3812	1.22004	2.69051	2.63059	4.42247
		2.02547	1.46025	1.99419	2.5074	3.30956
20220215_LTR21B_transfection_48h
QL	12	548	554	832	1004	3569	839
	12	451	981	815	856	1713	12		LTR21B	average	/0ng/mL			ttest	<0.05
	12	530	919	815	886	2231	12		0	8.82169	1		0 vs 0.1	0.114988	-
									0.1	13.594	1.54097		0 vs 1	0.00217887	*
AB	36615	-17205	-12009	-14861	-22923	-30794	-71239		1	15.0627	1.70746		0 vs 10	6.14097e-05	*
	66123409	300259609	316549561	292067321	280668793	276958393	279765337		10	18.7943	2.13046		0 vs 100	0.0114277	*
	63372089	284910841	301934137	268558777	240958633	226835673	-120504		100	50.3107	5.70307
	63370753	345533209	351278553	319019641	260674809	288025305	-59557		5'ppp-RNA	16.0601	1.82052
QL/AB										stdev	/0ng/mL
	1.81479e-07	1.82509e-06	1.75012e-06	2.84866e-06	3.57717e-06	1.28864e-05	2.99894e-06		0	0.83495	0.0946473
	1.89358e-07	1.58295e-06	3.24905e-06	3.03472e-06	3.55248e-06	7.55172e-06	-9.95818e-05		0.1	4.02972	0.456797
	1.89362e-07	1.53386e-06	2.61616e-06	2.5547e-06	3.39887e-06	7.74585e-06	-0.000201488		1	1.29608	0.14692
									10	0.517344	0.0586445
medium ave									100	16.2023	1.83664
	1.86733e-07								5'ppp-RNA
QL/AB/medium ave
		9.77379	9.37233	15.2553	19.1566	69.0099	16.0601
		8.47709	17.3995	16.2517	19.0244	40.4413
		8.2142	14.0102	13.6811	18.2018	41.4809
20220216_LTR21B_transfection_72h
QL	47	1838	1504	1688	2053	6098	2149
	47	1719	1857	1743	2505	4774	71		LTR21B	average	/0ng/mL			ttest	<0.05
	47	2127	2101	1702	3451	9502	95		0	6.7257	1		0 vs 0.1	0.76723	-
									0.1	6.30891	0.938031		0 vs 1	0.391596	-
AB	7208	-51117	-35349	8168	-42892	35210	-29445		1	5.79212	0.861192		0 vs 10	0.239445	-
	68942466	446926362	448028666	444005114	440404986	436355962	333013594		10	10.4387	1.55206		0 vs 100	0.0591177	-
	61776386	392366842	404114842	429711162	352850874	352844986	-105742		100	26.3925	3.92413			#DIV/0!
	63738226	344850298	362190682	356931610	313880122	316428346	-71942		5'ppp-RNA	8.88083	1.32043
QL/AB										stdev	/0ng/mL
	6.81728e-07	4.11253e-06	3.35693e-06	3.80176e-06	4.66162e-06	1.39748e-05	6.45319e-06		0	1.53753	0.228605
	7.60809e-07	4.3811e-06	4.59523e-06	4.05621e-06	7.09932e-06	1.353e-05	-0.000671446		0.1	1.68168	0.250038
	7.37391e-07	6.16789e-06	5.80081e-06	4.76842e-06	1.09946e-05	3.00289e-05	-0.00132051		1	0.689568	0.102527
									10	4.39604	0.653618
medium ave									100	12.936	1.92337
	7.26642e-07								5'ppp-RNA
QL/AB/medium ave
		5.65964	4.61978	5.23195	6.41528	19.2321	8.88083
		6.02924	6.32392	5.58213	9.77003	18.6199
		8.48821	7.98303	6.56226	15.1307	41.3256
Summary												relative amount		x axis
		Average		stdev			0h	8 Gy IR	/	/	/	1		0.78
	0 h	24 h	48 h	24 h	48 h		0h	8 Gy IR	/	/	/			0.78
8 Gy IR	1	1.21513	2.1256	0.197193	0.0699909		0h	8 Gy IR	/	/	/			0.78
LTR21B (10 ng/mL)	1	1.12009	2.13046	0.310667	0.0586445		0h	10	/	/	/	1		1.78
LTR21B (100 ng/mL)	1	1.94969	5.70307	0.281377	1.83664		0h	10	/	/	/			1.78
							0h	10	/	/	/			1.78
							0h	100	/	/	/	1		2.78
							0h	100	/	/	/			2.78
							0h	100	/	/	/			2.78
							24h	8 Gy IR	1.52842	1.97836	1.4177	1.21513	0.197193	1
							24h	8 Gy IR	2.3812		1.20362			1
							24h	8 Gy IR	2.02547		1.02381			1
							24h	10	1.50981	2.21594	0.763163	1.12009	0.310667	2
							24h	10	2.63059		1.32968			2
							24h	10	2.5074		1.26741			2
							24h	100	3.83956	3.85719	1.94078	1.94969	0.281377	3
							24h	100	4.42247		2.23542			3
							24h	100	3.30956		1.67287			3
							48h	8 Gy IR	9.77379	8.82169	2.19345	2.1256	0.0699909	1.22
							48h	8 Gy IR	8.47709		2.11927			1.22
							48h	8 Gy IR	8.2142		2.05355			1.22
							48h	10	19.1566	18.7943	2.17154	2.13046	0.0586445	2.22
							48h	10	19.0244		2.15655			2.22
							48h	10	18.2018		2.0633			2.22
							48h	100	69.0099	50.3107	7.82275	5.70307	1.83664	3.22
							48h	100	40.4413		4.5843			3.22
							48h	100	41.4809		4.70215			3.22

## Sheet: Figure 3e
LTR21B_transfection_48h
QL	0	434	338	390	627	0	410	434	463	536
	47	658	7871	4035	9383	47	965	8391	4207	9813
	47	2602	1958	2907	1838	24	2674	1584	2817	2339
	24	627	740	317	907	47	675	836	434	804
	0	506	338	804	390	95	542	501	627	434
	71	419	307	410	566	47	394	377	621	804
QL_ave	0	422	386	426.5	581.5
	47	811.5	8131	4121	9598				average	/0ng/mL				ttest	<0.05
	35.5	2638	1771	2862	2088.5		WT	Neg	1.4762	1		WT	neg vs LTR	0.0204056	*
	35.5	651	788	375.5	855.5			LTR21B	23.0364	15.6053			LTR vs 5'cap	0.0573722	-
	47.5	524	419.5	715.5	412			5'cap-LTR21B	7.38259	5.00109		RIG-KO	neg vs LTR	0.495494	-
	59	406.5	342	515.5	685		RIG-KO	Neg	1.76164	1.19337			LTR vs 5'cap	0.898722	-
								LTR21B	1.41248	0.956839			LTR WT vs RIG	0.0202463	*
AB	6.71103e+07	4.67555e+08	5.48109e+08	5.53304e+08	5.45465e+08			5'cap-LTR21B	1.35751	0.919602
	6.55573e+07	4.74756e+08	6.30698e+08	5.39578e+08	5.01845e+08
	6.44758e+07	5.50235e+08	5.59672e+08	5.10165e+08	5.30871e+08				stdev	/0ng/mL
	6.52564e+07	6.54733e+08	6.98546e+08	6.37216e+08	6.50494e+08		WT	Neg	0.335617	0.227353
	6.51891e+07	6.14401e+08	6.71218e+08	6.39079e+08	5.99807e+08			LTR21B	10.0225	6.78942
	6.53651e+07	6.21215e+08	7.11963e+08	6.63667e+08	6.34424e+08			5'cap-LTR21B	2.17927	1.47627
							RIG-KO	Neg	0.656791	0.444921
QL/AB	0	9.02568e-07	7.0424e-07	7.70824e-07	1.06606e-06			LTR21B	0.469621	0.318129
	7.1693e-07	1.7093e-06	1.28921e-05	7.63746e-06	1.91254e-05			5'cap-LTR21B	0.52228	0.353801
	5.50594e-07	4.79432e-06	3.16435e-06	5.60995e-06	3.9341e-06
	5.44008e-07	9.94299e-07	1.12806e-06	5.89282e-07	1.31515e-06
	7.28649e-07	8.52863e-07	6.24983e-07	1.11958e-06	6.86887e-07
	9.02622e-07	6.54363e-07	4.80362e-07	7.76745e-07	1.07972e-06
medium ave	5.73801e-07
QL/AB/medium ave									/0ng/mL	x asix
		1.57296	1.22733	1.34337	1.8579	0.83141	0.910018	1.25857	1	0.88	0.88	0.88
		2.97891	22.4679	13.3103	33.3311	15.2201	9.01662	22.5791	15.6053	1.88	1.88	1.88
		8.35537	5.51472	9.77684	6.85621	3.73577	6.62299	4.64451	5.00109	2.88	2.88	2.88
		1.73283	1.96594	1.02698	2.292	1.33176	0.695694	1.55264	1.19337	1.12	1.12	1.12
		1.48634	1.0892	1.95116	1.19708	0.737841	1.32175	0.810924	0.956839	2.12	2.12	2.12
		1.1404	0.837159	1.35369	1.8817	0.567105	0.917009	1.27469	0.919602	3.11	3.11	3.11
		↑exclude

## Sheet: Figure 4b
			Relative ISRE activity
	name	Target	5μM	500nM	50nM
	AZD6738	ATM/ATR	2.55	0.96	0.78
	Dinaciclib	CDK	0.08	0.08	0.12
	Decernotinib	JAK	0.2	0.31	0.44
	WYE-125132	mTOR	0.05	0.09	0.16
	Pictilisib	PI3K	0.58	0.72	0.8

## Sheet: Figure 5b
	TPM				MAX	%MAX
geneid	A549_NIR	A549_day2	A549_day4	A549_day7		A549_NIR	A549_day2	A549_day4	A549_day7
OAS2	2.09	30.06	42.88	33.16	42.88	0.0487407	0.701026	1	0.773321
HLA-B	12.25	61.64	391.59	624.66	624.66	0.0196107	0.0986777	0.626885	1
CD274	0.88	1.31	1.73	1.89	1.89	0.465608	0.693122	0.915344	1
DDX58	19.25	96.81	131.01	90.71	131.01	0.146935	0.738951	1	0.69239
IFIH1	6	39.48	62.23	43.33	62.23	0.0964165	0.634421	1	0.696288

[truncated: 9 more sheets: Figure 5c, Figure 5d, Figure 6c, Supplementary Figure 3a, Supplementary Figure 3b, Supplementary Figure 3e, Supplementary Figure 4a, Supplementary Figure 5a, Supplementary Figure 5b]
